# Supplementary material for: A Wireless ExG Interface for Patch-Type ECG Holter and EMG-Controlled Robot Hand
Source: Sensors (Basel). 2017 Aug 16;17(8):1888. doi: 10.3390/s17081888 (PMC5579532; doi:10.3390/s17081888)
Supplement: Supplementary file 1 [file sensors-17-01888-s001.zip]

Archive with 1 entries (1 files):
- sensors-215216-supplementary.mp4
